# Supplementary material for: Glycemic Risk Across Exercise Modalities in Adults with Type 1 Diabetes Using Continuous Glucose Monitoring and Wearable Sensors: A Prospective Cohort Study
Source: J Funct Morphol Kinesiol. 2026 Jun 8;11(2):231. doi: 10.3390/jfmk11020231 (PMC13300763; doi:10.3390/jfmk11020231)
Supplement: Supplementary file 1 [file jfmk-11-00231-s001.zip]

Archive with 1 entries (1 files):
- jfmk-4252494-supplementary.pdf
